# Supplementary material for: Study on Quality Characteristics of Lonicera Tender Bud Tea Based on GC-IMS and Electronic Sensory Technology
Source: Foods. 2026 May 12;15(10):1686. doi: 10.3390/foods15101686 (PMC13205536; doi:10.3390/foods15101686)
Supplement: Supplementary file 1 [file foods-15-01686-s001.zip]

Archive with 5 entries (5 files):
- Table. S1.pdf
- Table. S2.pdf
- Table. S3.pdf
- Table. S4.pdf
- Table. S5.pdf
